# Supplementary material for: Genome-Wide Analysis of Multiple Organellar RNA Editing Factor Family in Poplar Reveals Evolution and Roles in Drought Stress
Source: Int J Mol Sci. 2019 Mar 21;20(6):1425. doi: 10.3390/ijms20061425 (PMC6471648; doi:10.3390/ijms20061425)
Supplement: Supplementary file 1 [file ijms-20-01425-s001.zip]

Archive with 5 entries (4 files):
- ijms-441665 suppl/
- ijms-441665 suppl/Table S1.xls
- ijms-441665 suppl/Table S2.doc
- ijms-441665 suppl/Table S3.xls
- ijms-441665 suppl/Table S4.xls
