# Supplementary material for: Genome-Wide Analysis of Multiple Organellar RNA Editing Factor Family in Poplar Reveals Evolution and Roles in Drought Stress
Source: Int J Mol Sci. 2019 Mar 21;20(6):1425. doi: 10.3390/ijms20061425 (PMC6471648; doi:10.3390/ijms20061425)
Supplement: Supplementary file 1 [file ijms-20-01425-s001.zip › ijms-441665 suppl/Table S1.xls]

## Sheet: Sheet1
Detailed information of poplar MORF Genes and proteins
Gene name	ID	Best hits in BLASTP	Genome location	ORF (bp)	Protein size	MW (kDa)	PI	GRAVY	Exon numbers	TMD	TMD	In silico prediction
										(Inside to outside)	(Outsid to inside)
		Arabidopsis										TarGetP/ Wolf PSORT
PtrMORF1.1	Potri.003G015100	At4G20020	Chr03:1915987-1918938	2952	470	51.7	8.52	-1.196	5	0	0	M/C
PtrMORF1.2	Potri.004G218800	At4G20020	Chr04:22549623-22553098	3476	374	41.7	6.23	-1.382	5	0	0	--/Nucl
PtrMORF1.3	Potri.004G218600	At4G20020	Chr04:22542696-22544537	1842	408	45.6	9	-1.082	5	0	0	M/C
PtrMORF2.1	Potri.008G169900	At2G33430	Chr08:11607405-11610278	2874	245	27.8	8.6	-0.602	4	0	0	M/C
PtrMORF2.2	Potri.010G068300	At2G33430	Chr10:9531443-9534317	2875	241	27.4	8.82	-0.645	4	0	0	M/C
PtrMORF3	Potri.010G007200	At3G06790	Chr10:680335-681849	1515	261	29.7	9.17	-0.897	4	1	1	M/C
PtrMORF8.1	Potri.011G112200	At3G15000	Chr11:13704060-13708500	4441	413	46	9.5	-1.011	4	2	2	C/C
PtrMORF8.2	Potri.001G393400	At3G15000	Chr01:41247010-41250784	3775	421	47.1	9.48	-1.067	4	1	1	C/C
PtrMORF9	Potri.011G032900	At1G11430	Chr11:2692287-2694659	2373	229	26	9.17	-0.744	4	0	0	C/C
