# Supplementary material for: Genome-Wide Analysis of Multiple Organellar RNA Editing Factor Family in Poplar Reveals Evolution and Roles in Drought Stress
Source: Int J Mol Sci. 2019 Mar 21;20(6):1425. doi: 10.3390/ijms20061425 (PMC6471648; doi:10.3390/ijms20061425)
Supplement: Supplementary file 1 [file ijms-20-01425-s001.zip › ijms-441665 suppl/Table S3.xls]

## Sheet: Sheet1
Segmentally and tandemly duplicated PtrMORF genes pairs
Doubling pair	Gene name	Chromosomal location	Duplication type
1	Potri.004g218800	Chr04:22549623-22553098(+)	Tandem duplication
	Potri.004g218600	Chr04:22542696-22544537(+)
2	Potri.003g015100	Chr03:1915987-1918938(-)	Segmental duplication
	Potri.004g218600	Chr04:22542696-22544537(+)
	Potri.004g218800	Chr04:22549623-22553098(+)
3	Potri.001g393400	Chr01:41247010-41250784(+)	Segmental duplication
	Potri.011g112200	Chr11:13704060-13708500(+)
4	Potri.008g169900	Chr08:11607405-11610278(-)	Segmental duplication
	Potri.010g007200	Chr10:680335-681849(-)
A list of collinear pairs between Populus and Arabidopsis.
Pair	Poplar ID	At ID
pair1	Potri.001G393400	AT3G15000
pair2	Potri.008G169900	AT2G33430
pair3	Potri.010G068300	AT2G33430
pair4	Potri.011G112200	AT1G53260
