# Supplementary material for: Genome-Wide Analysis of Multiple Organellar RNA Editing Factor Family in Poplar Reveals Evolution and Roles in Drought Stress
Source: Int J Mol Sci. 2019 Mar 21;20(6):1425. doi: 10.3390/ijms20061425 (PMC6471648; doi:10.3390/ijms20061425)
Supplement: Supplementary file 1 [file ijms-20-01425-s001.zip › ijms-441665 suppl/Table S4.xls]

## Sheet: Sheet1
qRT-PCR primers used in this study
PtrMORF1.1F	CAATCACTGGCTCATCACCG
PtrMORF1.1R	GATGTTGAGTCCTTGGGCAC
PtrMORF1.2F	AAACTCTGTTCGAAGGCTGC
PtrMORF1.2R	TACTGCTGTTGAGTCCCTGG
PtrMORF1.3F	CCGCAACCCCAGTATAGTCA
PtrMORF1.3R	GTTCATCGGCACTGTTCCTC
PtrMORF2.1F	GTGAGGAGGAAGCAAAGACG
PtrMORF2.1R	TATGAATCCGGGAGGACAAA
PtrMORF2.2F	ACGCTCTCCAATCCATCAAC
PtrMORF2.2R	GGCCGGTCACTAAAGTTTGA
PtrMORF3F	TCGACCTCGGTATGATAGGC
PtrMORF3R	CTGGGTGGAATTCTGGACAT
PtrMORF8.1F	GACCCTTCACTTCCCTCTCC
PtrMORF8.1R	GACCTGGATGAAATCCGAGA
PtrMORF8.2F	GTTGGCAGTGAGGAAGAAGC
PtrMORF8.2R	CCAGGTATGAATCGGGAAGA
PtrMORF9F	TCCCTAAAGACCCTGCTCCT
PtrMORF9R	TGCATTGGAACCCAGTGTAA
UBQF	AGACCTACACCAAGCCCAAGAAGAT
UBQR	CCAGCACCGCACTCAGCATTAG

## Sheet: Sheet2
Table S4 qRT-PCR primers used in this study
Num	Gene Name	Forward			Reverse
1	PtrMORF1.1	CAATCACTGGCTCATCACCG			GATGTTGAGTCCTTGGGCAC
2	PtrMORF1.2	AAACTCTGTTCGAAGGCTGC			TACTGCTGTTGAGTCCCTGG
3	PtrMORF1.3	CCGCAACCCCAGTATAGTCA			GTTCATCGGCACTGTTCCTC
4	PtrMORF2.1	GTGAGGAGGAAGCAAAGACG			TATGAATCCGGGAGGACAAA
5	PtrMORF2.2	ACGCTCTCCAATCCATCAAC			GGCCGGTCACTAAAGTTTGA
6	PtrMORF3	TCGACCTCGGTATGATAGGC			CTGGGTGGAATTCTGGACAT
7	PtrMORF8.1	GACCCTTCACTTCCCTCTCC			GACCTGGATGAAATCCGAGA
8	PtrMORF8.2	GTTGGCAGTGAGGAAGAAGC			CCAGGTATGAATCGGGAAGA
9	PtrMORF9	TCCCTAAAGACCCTGCTCCT			TGCATTGGAACCCAGTGTAA
10	UBQ	AGACCTACACCAAGCCCAAGAAGAT			CCAGCACCGCACTCAGCATTAG
11	atp6	TTCATTCTCGTTCGGCTCTT			CCAAGCGAACCCACTTAAAA
12	atp9	AATTAATAGGTGCGGGAGCA			GCCATCATTAGGGCAAAGAG
13	ccmC	AAAAGCTTCCTGTCGAACCG			AAGATACGGGTTGAGAGGGG
14	PSBF	CGAACCTATCCAATTTTTACAGTG			TCGTTGGATGAACTGCATTG
15	RPS14	GCAAAGTTCCGTCGTTGAGT			GGCAACAAACATGCATGAAC
16	NDHB	GTCTACGCACCGGAACTGAT			TGCCATCCACACCAGAATAA
